# Supplementary material for: Neuroprotective Effects of Phytochemicals against Aluminum Chloride-Induced Alzheimer’s Disease through ApoE4/LRP1, Wnt3/β-Catenin/GSK3β, and TLR4/NLRP3 Pathways with Physical and Mental Activities in a Rat Model
Source: Pharmaceuticals (Basel). 2022 Aug 17;15(8):1008. doi: 10.3390/ph15081008 (PMC9416484; doi:10.3390/ph15081008)
Supplement: Supplementary file 1 [file pharmaceuticals-15-01008-s001.zip]

Archive with 1 entries (1 files):
- pharmaceuticals-1819839-supplementary.pdf
